# Supplementary material for: Direct Photoexcitation of Benzothiazolines: Acyl Radical Generation and Application to Access Heterocycles
Source: Molecules. 2021 Nov 12;26(22):6843. doi: 10.3390/molecules26226843 (PMC8624417; doi:10.3390/molecules26226843)
Supplement: Supplementary file 1 [file molecules-26-06843-s001.zip]

Archive with 1 entries (1 files):
- molecules-1460469-supplementary.pdf
